# Supplementary material for: Rational Discovery of Antiviral Whey Protein-Derived Small Peptides Targeting the SARS-CoV-2 Main Protease
Source: Biomedicines. 2022 May 4;10(5):1067. doi: 10.3390/biomedicines10051067 (PMC9139167; doi:10.3390/biomedicines10051067)
Supplement: Supplementary file 1 [file biomedicines-10-01067-s001.zip]

Archive with 1 entries (1 files):
- biomedicines-1647395-supplementary.pdf
